# Supplementary material for: Unraveling the Regulatory Mechanisms Underlying Tissue-Dependent Genetic Variation of Gene Expression
Source: PLoS Genet. 2012 Jan 19;8(1):e1002431. doi: 10.1371/journal.pgen.1002431 (PMC3261927; doi:10.1371/journal.pgen.1002431)
Supplement: Table S1 — Characteristics of Samples. (XLS) [file pgen.1002431.s018.xls]

## Sheet: Sheet1
	Primary tissue	Case/Controls	Population	Number of individuals	Sex ratio (m/f)	Age (m+/-SD) [range]	Genotype platform	Expression platform
	Blood	Controls	Dutch	414	226/188	NA	Hap370 *	Human HT-12v3
	Blood	ALS	Dutch	324	196/128	NA	Hap370 *	Human HT-12v3
	Blood	UC	Dutch	49	23/26	NA	610-Quad *	Human HT-12v3
	Blood	COPD	Dutch	453	450/3	NA	610-Quad *	Human HT-12v3
	Total samples of blood		Total:	1240	895/345	NA
	Liver	Obesity	Dutch	74	21/53	44.2+/-9.6 [17-67]	Omni1-Quad	Human HT-12v3
	Muscle	Obesity	Dutch	62	20/42	44.02+/-10.10 [17-67]	Omni1-Quad	Human HT-12v3
	Subcutaneous Adipose	Obesity	Dutch	83	22/61	43.95+/-9.54 [17-67]	Omni1-Quad	Human HT-12v3
	Visceral Adipose	Obesity	Dutch	77	21/56	43.72+/-9.72 [17-67]	Omni1-Quad	Human HT-12v3
	Total samples of non-blood tissues		Total:	85	23/62	43.93+/-9.59 [17-67]
	*: Only the SNPs present on each of these platforms (i.e. HumanHap300 content) were initially used. Other SNPs were subsequently imputed.
	ALS: Amyotophic Lateral Sclerosis patients
	UC: Ulcerative Colitis patients
	COPD: Chronic Obstructive Pulmonary Disease patients
	NA: Not available
