# Supplementary material for: Unraveling the Regulatory Mechanisms Underlying Tissue-Dependent Genetic Variation of Gene Expression
Source: PLoS Genet. 2012 Jan 19;8(1):e1002431. doi: 10.1371/journal.pgen.1002431 (PMC3261927; doi:10.1371/journal.pgen.1002431)
Supplement: Table S7 — The tissue-dependent regulation of 45 trait-associated genes that show discordant association between blood and liver. (XLS) [file pgen.1002431.s024.xls]

## Sheet: gwasGene_liver_dependency.txt
Gene Name	Probe ID	Tissue-dependency	Associated Traits
C1orf85	2640086	different effect size	Hematological and biochemical traits
CELSR2	3710240	specific regulation	Coronary heart disease; Progranulin levels; LDL cholesterol; Myocardial infarction (early onset); Cholesterol, total
CFHR1	1470709	specific regulation	Nephropathy
CFHR4	5050128	specific regulation	Nephropathy
CHEK2	7380376	specific regulation	Esophageal cancer and gastric cancer; Vertical cup-disc ratio
CHRNA4	3120678	specific regulation	Chronic obstructive pulmonary disease
CNTLN	7610168	specific regulation	Ovarian cancer
COL4A1	5910431	specific regulation	Coronary heart disease; Arterial stiffness
DBH	6270523	alternative regulation	Smoking behavior
F12	3610735	specific regulation	Ventricular conduction; Chronic kidney disease; Activated partial thromboplastin time; Pancreatic cancer
GALC	3440491	opposite allelic direction	Crohns disease
GCDH	6660201	opposite allelic direction	Mean corpuscular hemoglobin
GPR177	6940280	alternative regulation	Bone mineral density (hip); Bone mineral density (spine)
HBG2	840360	alternative regulation	Beta thalassemia/hemoglobin E disease
ICAM3	5550278	opposite allelic direction	Crohns disease
INPP5E	3370255	different effect size	Ulcerative colitis
LDHC	110291	different effect size	Amyloid A Levels
LIG3	3460431	different effect size	QT interval; Rheumatoid arthritis
MEG3	3360113	alternative regulation	Type 1 diabetes
MTMR3	460039	different effect size	Lung cancer; Nephropathy; Crohns disease; Inflammatory bowel disease (early onset)
NDFIP1	60553	specific regulation	Crohns disease
NPHP3	1820746	different effect size	Menarche (age at onset)
NPHP4	4070048	opposite allelic direction	QT interval
PIP5K1B	6350154	specific regulation	Chronic kidney disease
PLEKHA7	290563	different effect size	Systolic blood pressure
PPIC	2970735	specific regulation	Aortic root size
PROZ	6480746	specific regulation	Factor VII
PSRC1	1070762	different effect size	Coronary heart disease; Progranulin levels; Lipoprotein-associated phospholipase A2 activity and mass; Myocardial infarction (early onset); LDL cholesterol
RAD51L1	6480152	specific regulation	Primary biliary cirrhosis; Primary tooth development (number of teeth)
SCG5	5260343	specific regulation	Colorectal cancer
SELP	4810468	specific regulation	Soluble levels of adhesion molecules
SLC17A3	10066	different effect size	Mean corpuscular hemoglobin; Schizophrenia; Serum urate
SLC2A9	3930546	different effect size	Serum uric acid; Serum urate; Biochemical measures
SLC35F1	1850138	alternative regulation	Ventricular conduction; Resting heart rate; QT interval; Cardiac structure and function
SLC39A8	2320358	different effect size	Body mass index
SLC7A9	6520687	alternative regulation	Urinary metabolites; Serum creatinine; Chronic kidney disease
SLIT3	7650554	specific regulation	Height
SORT1	160019	specific regulation	Coronary heart disease; Progranulin levels; Blood lipid traits; Myocardial infarction (early onset); LDL cholesterol
SRR	360463	different effect size	Coronary heart disease; Crohns disease; Type 2 diabetes; Aortic root size
SULT2A1	4280154	specific regulation	Serum dehydroepiandrosterone sulphate levels
TMEM79	2640086	different effect size	Hematological and biochemical traits
TRPM8	4900424	specific regulation	Migraine
TSR1	360463	different effect size	Aortic root size
TTC3	1820703	different effect size	HDL cholesterol; Eye color traits
TTC3	5670114	different effect size	HDL cholesterol; Eye color traits
VKORC1	1770703	opposite allelic direction	Warfarin maintenance dose
WARS2	2510687	different effect size	Waist-hip ratio
