# Supplementary material for: Unraveling the Regulatory Mechanisms Underlying Tissue-Dependent Genetic Variation of Gene Expression
Source: PLoS Genet. 2012 Jan 19;8(1):e1002431. doi: 10.1371/journal.pgen.1002431 (PMC3261927; doi:10.1371/journal.pgen.1002431)
Supplement: Table S9 — The tissue-dependent regulation of 46 trait-associated genes that show discordant association between blood and VAT. (XLS) [file pgen.1002431.s026.xls]

## Sheet: gwasGene_Vat_dependency.txt
Gene Name	Probe ID	Tissue-dependent regulation	Associated Traits
LDHC	110291	different effect size	Amyloid A Levels
PLEKHA7	290563	different effect size	Systolic blood pressure
ARHGEF7	510554	different effect size	Menopause (age at onset)
RYBP	840554	different effect size	Height
STK32B	840670	alternative regulation	Coronary heart disease
DENND4A	1050102	specific regulation	Hematological and biochemical traits
AHSA2	1170220	different effect size	Celiac disease
C5	1340241	different effect size	Chronic Hepatitis C infection; Esophageal cancer; Body mass index; Height; Serum calcium; Serum magnesium levels; Serum phosphorus levels; Rheumatoid arthritis; PR interval; Bone mineral density (hip); Bone mineral density (spine); Myocardial infarction (early onset); Freckles
CPEB4	1500131	different effect size	Crohns disease; Waist-hip ratio
MRPS6	1660551	specific regulation	Coronary heart disease; Myocardial infarction (early onset)
SLC5A3	1660551	specific regulation	Myocardial infarction (early onset)
TTC3	1820703	different effect size	HDL cholesterol; Eye color traits
PSMB9	1940180	different effect size	Nephropathy
PGM1	2070291	opposite allelic direction	Alcohol consumption
CLU	2120670	alternative regulation	Alzheimers disease
ARHGAP24	2260538	opposite allelic direction	Electrocardiographic traits; PR interval
SLC39A8	2320358	different effect size	Body mass index
C1orf63	2320408	specific regulation	Erythrocyte sedimentation rate
WARS2	2510687	different effect size	Waist-hip ratio
MAPT	2630176	specific regulation	Parkinsons disease; Progressive supranuclear palsy
UBE2E3	2760196	different effect size	Celiac disease
PPIC	2970735	specific regulation	Aortic root size
BTN3A1	3130600	different effect size	Schizophrenia
SPRED2	3190750	different effect size	Celiac disease and Rheumatoid arthritis; Rheumatoid arthritis
MRAS	3360196	different effect size	Coronary heart disease
INPP5E	3370255	different effect size	Ulcerative colitis
SF1	3610743	different effect size	Serum urate; Ankylosing spondylitis; Inflammatory bowel disease; Pagets disease; Primary biliary cirrhosis; Ulcerative colitis; Crohns disease; Osteoporosis; Nasopharyngeal carcinoma; Celiac disease; Hematological and biochemical traits; Leprosy; Bone mineral density (hip); Bone mineral density (spine); Multiple sclerosis; QT interval; Bone mineral density
C9orf72	3780370	different effect size	Amyotrophic lateral sclerosis
CPSF2	3830204	alternative regulation	Height
TAP2	3940477	different effect size	Nephropathy
C2orf74	4260609	different effect size	Crohns disease
BAT3	4260736	alternative regulation	Lung adenocarcinoma; Lung cancer
CAMK1D	4780452	specific regulation	Type 2 diabetes
LHCGR	5260619	specific regulation	Polycystic ovary syndrome
CDKN1A	5290475	specific regulation	Ventricular conduction; Electrocardiographic traits
GSDMA	5290719	different effect size	Asthma; Hematological parameters
ACYP2	5390139	alternative regulation	Sudden cardiac arrest
CAV1	5550379	specific regulation	Glaucoma (primary open-angle); Electrocardiographic traits; PR interval
SKIV2L	5560541	different effect size	Age-related macular degeneration
TTC3	5670114	different effect size	HDL cholesterol; Eye color traits
AIRE	5820386	specific regulation	Rheumatoid arthritis
GPR177	6130136	different effect size	Bone mineral density (hip); Bone mineral density (spine)
LPA	6510358	specific regulation	Coronary heart disease; Plasma Lp (a) levels; Protein quantitative trait loci
LEPR	6980255	different effect size	C-reactive protein; Soluble leptin receptor levels
RBM6	7380088	different effect size	Menarche (age at onset)
GTF2H1	7570343	different effect size	Amyloid A Levels
