# Supplementary material for: Unraveling the Regulatory Mechanisms Underlying Tissue-Dependent Genetic Variation of Gene Expression
Source: PLoS Genet. 2012 Jan 19;8(1):e1002431. doi: 10.1371/journal.pgen.1002431 (PMC3261927; doi:10.1371/journal.pgen.1002431)
Supplement: Table S10 — The tissue-dependent regulation of 19 trait-associated genes that show discordant association between blood and Muscle. (XLS) [file pgen.1002431.s027.xls]

## Sheet: gwasGene_Muscle_dependency.txt
Gene Name	Probe ID	Tissue-dependent regulation	Associated traits
ATP5SL	1990274	opposite allelic direction	Height
C2orf74	4260609	different effect size	Crohns disease
C6orf57	2570068	specific regulation	Type 2 diabetes
CAV1	5550379	specific regulation	Glaucoma (primary open-angle); Electrocardiographic traits; PR interval
GATM	3940292	opposite allelic direction	Chronic kidney disease; Renal function and chronic kidney disease
GSDMC	4220189	alternative regulation	Height; Nonsyndromic cleft lip with or without cleft palate
LDHA	3190092	specific regulation	Amyloid A Levels
LDHC	110291	different effect size	Amyloid A Levels
MTMR3	460039	different effect size	Lung cancer; Nephropathy; Crohns disease; Inflammatory bowel disease (early onset)
PDLIM5	3930767	different effect size	Prostate cancer
PGD	2900594	different effect size	Hepatocellular carcinoma
PPIC	2970735	specific regulation	Aortic root size
PSMA6	7040470	specific regulation	Psoriasis
SLC4A7	940035	opposite allelic direction	Breast cancer
STAT3	2100484	different effect size	Multiple sclerosis; Crohns disease
TMEM60	4480368	opposite allelic direction	Chronic kidney disease
TPCN2	5890487	different effect size	Blond vs. brown hair color
TRIP11	2760136	different effect size	Height
WARS2	2510687	different effect size	Waist-hip ratio
